# Supplementary material for: Selected Lark Mitochondrial Genomes Provide Insights into the Evolution of Second Control Region with Tandem Repeats in Alaudidae (Aves, Passeriformes)
Source: Life (Basel). 2024 Jul 15;14(7):881. doi: 10.3390/life14070881 (PMC11278119; doi:10.3390/life14070881)
Supplement: Supplementary file 1 [file life-14-00881-s001.zip]

Archive with 1 entries (1 files):
- life-3046625-supplementary.pdf
